# Supplementary material for: Efficacy, safety, and immunogenicity of Lassa fever vaccines: A living systematic review and landscape analysis of vaccine candidates
Source: PLoS One. 2025 Dec 17;20(12):e0338128. doi: 10.1371/journal.pone.0338128 (PMC12711090; doi:10.1371/journal.pone.0338128)
Supplement: S3 File — (CSV) [file pone.0338128.s003.csv]

record_id	redcap_repeat_instance	outcome_Type	outcome_subject	out_a03_e	out_a03_f	exposed_arm_schedule	n_shots	author	country	country_n	design	design_short	platform_exposed	total_vac_clinical	outcome_subtype	outcome	linajes	linajes_short	trimester	days_to_outcome	days_to_outcome_cat	age_interval	pop_NB_label	pop_Infant_label	pop_Child_label	pop_Adol_label	pop_preg_adol	pop_preg_adult1	pop_preg_adult2	pop_Adult1_label	pop_Adult2_label	pop_Adult3_label	seropositivity_basal	gender	group	exposed_arm_dosage	vaccine_short	meta_comparator_placebo	meta_comparator_non_lassa_vac	meta_comparator_lassa_vac	meta_comparator_none	continous_outcome_unit	Risk_ratio	unit_expose	value_expose	value_non.expose	exp_eventos	exp_total	comp_eventos
1211	30	Safety	Adults			0/28	2	Tschismarov R. 2023	Belgium	1	Randomized Clinical Trials	RCT-I	Recombinant viral vector	48	AEFI outcomes	Injection site reactions	NR	NR		56	31-180	18-40,41-60								18-40	41-60		No	Both	Group 1	2x10 4 TCID50	MV-LASV	1	0	0	1						24	25	3
1211	31	Safety	Adults			0/28	2	Tschismarov R. 2023	Belgium	1	Randomized Clinical Trials	RCT-I	Recombinant viral vector	48	AEFI outcomes	Rash	NR	NR		56	31-180	18-40,41-60								18-40	41-60		No	Both	Group 1	2x10 4 TCID50	MV-LASV	1	0	0	1						1	25	1
1211	32	Safety	Adults			0/28	2	Tschismarov R. 2023	Belgium	1	Randomized Clinical Trials	RCT-I	Recombinant viral vector	48	AEFI outcomes	Vomiting	NR	NR		56	31-180	18-40,41-60								18-40	41-60		No	Both	Group 1	2x10 4 TCID50	MV-LASV	1	0	0	1						0	25	0
1211	33	Safety	Adults			0/28	2	Tschismarov R. 2023	Belgium	1	Randomized Clinical Trials	RCT-I	Recombinant viral vector	48	AEFI outcomes	Headache	NR	NR		56	31-180	18-40,41-60								18-40	41-60		No	Both	Group 1	2x10 4 TCID50	MV-LASV	1	0	0	1						14	25	5
1211	34	Safety	Adults			0/28	2	Tschismarov R. 2023	Belgium	1	Randomized Clinical Trials	RCT-I	Recombinant viral vector	48	AEFI outcomes	Fatigue	NR	NR		56	31-180	18-40,41-60								18-40	41-60		No	Both	Group 1	2x10 4 TCID50	MV-LASV	1	0	0	1						5	25	2
1211	35	Safety	Adults			0/28	2	Tschismarov R. 2023	Belgium	1	Randomized Clinical Trials	RCT-I	Recombinant viral vector	48	AEFI outcomes	Myalgia	NR	NR		56	31-180	18-40,41-60								18-40	41-60		No	Both	Group 1	2x10 4 TCID50	MV-LASV	1	0	0	1						6	25	1
1211	36	Safety	Adults			0/28	2	Tschismarov R. 2023	Belgium	1	Randomized Clinical Trials	RCT-I	Recombinant viral vector	48	AEFI outcomes	Fever	NR	NR		56	31-180	18-40,41-60								18-40	41-60		No	Both	Group 1	2x10 4 TCID50	MV-LASV	1	0	0	1						1	25	1
1211	37	Safety	Adults			0/28	2	Tschismarov R. 2023	Belgium	1	Randomized Clinical Trials	RCT-I	Recombinant viral vector	48	SAEs outcomes	Hypertensive disorders	NR	NR		56	31-180	18-40,41-60								18-40	41-60		No	Both	Group 1	2x10 4 TCID50	MV-LASV	1	0	0	1						0	25	0
1211	38	Safety	Adults			0/28	2	Tschismarov R. 2023	Belgium	1	Randomized Clinical Trials	RCT-I	Recombinant viral vector	48	AEFI outcomes	Sensorineural hearing loss (SNHL)	NR	NR		56	31-180	41-60,>=61									41-60	>=61	No	Both	Group 1	2x10 4 TCID50	MV-LASV	1	0	0	1						0	25	0
1211	39	Safety	Adults			0/28	2	Tschismarov R. 2023	Belgium	1	Randomized Clinical Trials	RCT-I	Recombinant viral vector	48	SAEs outcomes	Hypertensive disorders	NR	NR		56	31-180	18-40,41-60								18-40	41-60		No	Both	Group 2	1 × 10 5 TCID50	MV-LASV	1	0	0	1						1	25	0
1211	40	Safety	Adults			0/28	2	Tschismarov R. 2023	Belgium	1	Randomized Clinical Trials	RCT-I	Recombinant viral vector	48	AEFI outcomes	Injection site reactions	NR	NR		56	31-180	18-40,41-60								18-40	41-60		No	Both	Group 2	1 × 10 5 TCID50	MV-LASV	1	0	0	1						23	23	3
1211	41	Safety	Adults			0/28	2	Tschismarov R. 2023	Belgium	1	Randomized Clinical Trials	RCT-I	Recombinant viral vector	48	AEFI outcomes	Rash	NR	NR		56	31-180	18-40,41-60								18-40	41-60		No	Both	Group 2	1 × 10 5 TCID50	MV-LASV	1	0	0	1						0	23	0
1211	42	Safety	Adults			0/28	2	Tschismarov R. 2023	Belgium	1	Randomized Clinical Trials	RCT-I	Recombinant viral vector	48	AEFI outcomes	Vomiting	NR	NR		56	31-180	18-40,41-60								18-40	41-60		No	Both	Group 2	1 × 10 5 TCID50	MV-LASV	1	0	0	1						1	23	0
1211	43	Safety	Adults			0/28	2	Tschismarov R. 2023	Belgium	1	Randomized Clinical Trials	RCT-I	Recombinant viral vector	48	AEFI outcomes	Headache	NR	NR		56	31-180	41-60,>=61									41-60	>=61	No	Both	Group 2	1 × 10 5 TCID50	MV-LASV	1	0	0	1						11	23	4
1211	44	Safety	Adults			0/28	2	Tschismarov R. 2023	Belgium	1	Randomized Clinical Trials	RCT-I	Recombinant viral vector	48	AEFI outcomes	Fatigue	NR	NR		56	31-180	18-40,41-60								18-40	41-60		No	Both	Group 2	1 × 10 5 TCID50	MV-LASV	1	0	0	1						6	23	2
1211	45	Safety	Adults			0/28	2	Tschismarov R. 2023	Belgium	1	Randomized Clinical Trials	RCT-I	Recombinant viral vector	48	AEFI outcomes	Myalgia	NR	NR		56	31-180	18-40,41-60								18-40	41-60		No	Both	Group 2	1 × 10 5 TCID50	MV-LASV	1	0	0	1						6	23	1
1211	46	Safety	Adults			0/28	2	Tschismarov R. 2023	Belgium	1	Randomized Clinical Trials	RCT-I	Recombinant viral vector	48	AEFI outcomes	Fever	NR	NR		56	31-180	18-40,41-60								18-40	41-60		No	Both	Group 2	1 × 10 5 TCID50	MV-LASV	1	0	0	1						1	23	1
1211	47	Safety	Adults			0/28	2	Tschismarov R. 2023	Belgium	1	Randomized Clinical Trials	RCT-I	Recombinant viral vector	48	AEFI outcomes	Sensorineural hearing loss (SNHL)	NR	NR		56	31-180	18-40,41-60								18-40	41-60		No	Both	Group 2	1 × 10 5 TCID50	MV-LASV	1	0	0	1						1	23	0
1211	62	Safety	Adults			0/28	2	Tschismarov R. 2023	Belgium	1	Randomized Clinical Trials	RCT-I	Recombinant viral vector	48	AEFI outcomes	Diarrhea	NR	NR		56	31-180	41-60,>=61									41-60	>=61	No	Both	Group 1	2x10 4 TCID50	MV-LASV	1	0	0	1						6	25	2
1211	63	Safety	Adults			0/28	2	Tschismarov R. 2023	Belgium	1	Randomized Clinical Trials	RCT-I	Recombinant viral vector	48	AEFI outcomes	Presyncope	NR	NR		56	31-180	41-60,>=61									41-60	>=61	No	Both	Group 1	2x10 4 TCID50	MV-LASV	1	0	0	1						3	25	0
1211	64	Safety	Adults			0/28	2	Tschismarov R. 2023	Belgium	1	Randomized Clinical Trials	RCT-I	Recombinant viral vector	48	AEFI outcomes	Syncope	NR	NR		56	31-180	41-60,>=61									41-60	>=61	No	Both	Group 1	2x10 4 TCID50	MV-LASV	1	0	0	1						2	25	0
1211	65	Safety	Adults			0/28	2	Tschismarov R. 2023	Belgium	1	Randomized Clinical Trials	RCT-I	Recombinant viral vector	48	AEFI outcomes	Arthralgia	NR	NR		56	31-180	41-60,>=61									41-60	>=61	No	Both	Group 1	2x10 4 TCID50	MV-LASV	1	0	0	1						0	25	0
1211	66	Safety	Adults			0/28	2	Tschismarov R. 2023	Belgium	1	Randomized Clinical Trials	RCT-I	Recombinant viral vector	48	AEFI outcomes	Arthralgia	NR	NR		56	31-180	41-60,>=61									41-60	>=61	No	Both	Group 2	1 × 10 5 TCID50	MV-LASV	1	0	0	1						2	23	0
1211	67	Safety	Adults			0/28	2	Tschismarov R. 2023	Belgium	1	Randomized Clinical Trials	RCT-I	Recombinant viral vector	48	AEFI outcomes	Syncope	NR	NR		56	31-180	18-40,41-60								18-40	41-60		No	Both	Group 2	1 × 10 5 TCID50	MV-LASV	1	0	0	1						1	23	0
1211	68	Safety	Adults			0/28	2	Tschismarov R. 2023	Belgium	1	Randomized Clinical Trials	RCT-I	Recombinant viral vector	48	AEFI outcomes	Presyncope	NR	NR		56	31-180	18-40,41-60								18-40	41-60		No	Both	Group 2	1 × 10 5 TCID50	MV-LASV	1	0	0	1						4	23	0
1211	69	Safety	Adults			0/28	2	Tschismarov R. 2023	Belgium	1	Randomized Clinical Trials	RCT-I	Recombinant viral vector	48	AEFI outcomes	Diarrhea	NR	NR		56	31-180	18-40,41-60								18-40	41-60		No	Both	Group 2	1 × 10 5 TCID50	MV-LASV	1	0	0	1						3	23	3
1340	1	Safety	Adults			0	1	Malkin 2023	United States	1	Randomized Clinical Trials	RCT-I	Recombinant viral vector	40	AEFI outcomes	Chills	NR	NR		3.1	0-30	18-40,41-60,>=61								18-40	41-60	>=61	No	Both	Group 1	2x10^4 pfu	rVSV∆	1	0	0	1						2	8	0
1340	2	Safety	Adults			0	1	Malkin 2023	United States	1	Randomized Clinical Trials	RCT-I	Recombinant viral vector	40	AEFI outcomes	Headache	NR	NR		3.1	0-30	18-40,41-60,>=61								18-40	41-60	>=61	No	Both	Group 1	2x10^4 pfu	rVSV∆	1	0	0	1						5	8	1
1340	3	Safety	Adults			0	1	Malkin 2023	United States	1	Randomized Clinical Trials	RCT-I	Recombinant viral vector	40	AEFI outcomes	Malaise	NR	NR		3.1	0-30	18-40,41-60,>=61								18-40	41-60	>=61	No	Both	Group 1	2x10^4 pfu	rVSV∆	1	0	0	1						4	8	1
1340	4	Safety	Adults			0	1	Malkin 2023	United States	1	Randomized Clinical Trials	RCT-I	Recombinant viral vector	40	AEFI outcomes	Myalgia	NR	NR		3.1	0-30	18-40,41-60,>=61								18-40	41-60	>=61	No	Both	Group 1	2x10^4 pfu	rVSV∆	1	0	0	1						3	8	1
1340	5	Safety	Adults			0	1	Malkin 2023	United States	1	Randomized Clinical Trials	RCT-I	Recombinant viral vector	40	AEFI outcomes	Fever	NR	NR		3.1	0-30	18-40,41-60,>=61								18-40	41-60	>=61	No	Both	Group 2	2x10^5 pfu	rVSV∆	1	0	0	1						2	8	0
1340	6	Safety	Adults			0	1	Malkin 2023	United States	1	Randomized Clinical Trials	RCT-I	Recombinant viral vector	40	AEFI outcomes	Chills	NR	NR		3.1	0-30	18-40,41-60,>=61								18-40	41-60	>=61	No	Both	Group 2	2x10^5 pfu	rVSV∆	1	0	0	1						2	8	1
1340	7	Safety	Adults			0	1	Malkin 2023	United States	1	Randomized Clinical Trials	RCT-I	Recombinant viral vector	40	AEFI outcomes	Headache	NR	NR		3.1	0-30	18-40,41-60,>=61								18-40	41-60	>=61	No	Both	Group 2	2x10^5 pfu	rVSV∆	1	0	0	1						4	8	1
1340	8	Safety	Adults			0	1	Malkin 2023	United States	1	Randomized Clinical Trials	RCT-I	Recombinant viral vector	40	AEFI outcomes	Malaise	NR	NR		3.1	0-30	18-40,41-60,>=61								18-40	41-60	>=61	No	Both	Group 2	2x10^5 pfu	rVSV∆	1	0	0	1						3	8	1
1340	9	Safety	Adults			0	1	Malkin 2023	United States	1	Randomized Clinical Trials	RCT-I	Recombinant viral vector	40	AEFI outcomes	Myalgia	NR	NR		3.1	0-30	18-40,41-60,>=61								18-40	41-60	>=61	No	Both	Group 2	2x10^5 pfu	rVSV∆	1	0	0	1						2	8	0
1340	10	Safety	Adults			0	1	Malkin 2023	United States	1	Randomized Clinical Trials	RCT-I	Recombinant viral vector	40	AEFI outcomes	Fever	NR	NR		2.1	0-30	18-40,41-60,>=61								18-40	41-60	>=61	No	Both	Group 3	2x10^6 pfu	rVSV∆	1	0	0	1						1	8	0
1340	11	Safety	Adults			0	1	Malkin 2023	United States	1	Randomized Clinical Trials	RCT-I	Recombinant viral vector	40	AEFI outcomes	Malaise	NR	NR		2.1	0-30	18-40,41-60,>=61								18-40	41-60	>=61	No	Both	Group 3	2x10^6 pfu	rVSV∆	1	0	0	1						7	8	1
1340	12	Safety	Adults			0	1	Malkin 2023	United States	1	Randomized Clinical Trials	RCT-I	Recombinant viral vector	40	AEFI outcomes	Myalgia	NR	NR		2.1	0-30	18-40,41-60,>=61								18-40	41-60	>=61	No	Both	Group 3	2x10^6 pfu	rVSV∆	1	0	0	1						4	8	0
1340	13	Safety	Adults			0	1	Malkin 2023	United States	1	Randomized Clinical Trials	RCT-I	Recombinant viral vector	40	AEFI outcomes	Fever	NR	NR		2.1	0-30	18-40,41-60,>=61								18-40	41-60	>=61	No	Both	Group 4,Group 5	2x10^7 pfu	rVSV∆	1	0	0	1						9	18	0
1340	14	Safety	Adults			0	1	Malkin 2023	United States	1	Randomized Clinical Trials	RCT-I	Recombinant viral vector	40	AEFI outcomes	Chills	NR	NR		2.3	0-30	18-40,41-60,>=61								18-40	41-60	>=61	No	Both	Group 4,Group 5	2x10^7 pfu	rVSV∆	1	0	0	1						16	18	0
1340	15	Safety	Adults			0	1	Malkin 2023	United States	1	Randomized Clinical Trials	RCT-I	Recombinant viral vector	40	AEFI outcomes	Headache	NR	NR		2.3	0-30	18-40,41-60,>=61								18-40	41-60	>=61	No	Both	Group 4,Group 5	2x10^7 pfu	rVSV∆	1	0	0	1						14	18	1
1340	16	Safety	Adults			0	1	Malkin 2023	United States	1	Randomized Clinical Trials	RCT-I	Recombinant viral vector	40	AEFI outcomes	Malaise	NR	NR		2.3	0-30	18-40,41-60,>=61								18-40	41-60	>=61	No	Both	Group 4,Group 5	2x10^7 pfu	rVSV∆	1	0	0	1						14	18	1
1340	17	Safety	Adults			0	1	Malkin 2023	United States	1	Randomized Clinical Trials	RCT-I	Recombinant viral vector	40	AEFI outcomes	Myalgia	NR	NR		2.3	0-30	18-40,41-60,>=61								18-40	41-60	>=61	No	Both	Group 4,Group 5	2x10^7 pfu	rVSV∆	1	0	0	1						17	18	0
1340	19	Safety	Adults			0/42	2	Malkin 2023	United States	1	Randomized Clinical Trials	RCT-I	Recombinant viral vector	40	AEFI outcomes	Chills	NR	NR		2.6	0-30	18-40,41-60,>=61								18-40	41-60	>=61	No	Both	Group 5	2x10^7 pfu	rVSV∆	1	0	0	1						2	9	0
1340	20	Safety	Adults			0/42	2	Malkin 2023	United States	1	Randomized Clinical Trials	RCT-I	Recombinant viral vector	40	AEFI outcomes	Headache	NR	NR		2.6	0-30	18-40,41-60,>=61								18-40	41-60	>=61	No	Both	Group 5	2x10^7 pfu	rVSV∆	1	0	0	1						4	9	2
1340	21	Safety	Adults			0/42	2	Malkin 2023	United States	1	Randomized Clinical Trials	RCT-I	Recombinant viral vector	40	AEFI outcomes	Malaise	NR	NR		2.6	0-30	18-40,41-60,>=61								18-40	41-60	>=61	No	Both	Group 5	2x10^7 pfu	rVSV∆	1	0	0	1						4	9	1
1340	22	Safety	Adults			0/42	2	Malkin 2023	United States	1	Randomized Clinical Trials	RCT-I	Recombinant viral vector	40	AEFI outcomes	Myalgia	NR	NR		2.6	0-30	18-40,41-60,>=61								18-40	41-60	>=61	No	Both	Group 5	2x10^7 pfu	rVSV∆	1	0	0	1						1	9	1
1340	23	Safety	Adults			0	1	Malkin 2023	United States	1	Randomized Clinical Trials	RCT-I	Recombinant viral vector	40	AEFI outcomes	Diarrhea	NR	NR		3.1	0-30	18-40,41-60,>=61								18-40	41-60	>=61	No	Both	Group 1	2x10^4 pfu	rVSV∆	1	0	0	1						0	8	0
1340	24	Safety	Adults			0	1	Malkin 2023	United States	1	Randomized Clinical Trials	RCT-I	Recombinant viral vector	40	AEFI outcomes	Diarrhea	NR	NR		3.1	0-30	18-40,41-60,>=61								18-40	41-60	>=61	No	Both	Group 2	2x10^5 pfu	rVSV∆	1	0	0	1						1	8	1
1340	25	Safety	Adults			0	1	Malkin 2023	United States	1	Randomized Clinical Trials	RCT-I	Recombinant viral vector	40	AEFI outcomes	Diarrhea	NR	NR		2.3	0-30	18-40,41-60,>=61								18-40	41-60	>=61	No	Both	Group 4,Group 5	2x10^7 pfu	rVSV∆	1	0	0	1						2	18	0
1340	26	Safety	Adults			0	1	Malkin 2023	United States	1	Randomized Clinical Trials	RCT-I	Recombinant viral vector	40	AEFI outcomes	Diarrhea	NR	NR		2.1	0-30	18-40,41-60,>=61								18-40	41-60	>=61	No	Both	Group 3	2x10^6 pfu	rVSV∆	1	0	0	1						3	8	0
1340	27	Safety	Adults			0/42	2	Malkin 2023	United States	1	Randomized Clinical Trials	RCT-I	Recombinant viral vector	40	AEFI outcomes	Diarrhea	NR	NR		2.6	0-30	18-40,41-60,>=61								18-40	41-60	>=61	No	Both	Group 5	2x10^7 pfu	rVSV∆	1	0	0	1						0	9	1
1340	28	Safety	Adults			0	1	Malkin 2023	United States	1	Randomized Clinical Trials	RCT-I	Recombinant viral vector	40	AEFI outcomes	Arthralgia	NR	NR		3.1	0-30	18-40,41-60,>=61								18-40	41-60	>=61	No	Both	Group 1	2x10^4 pfu	rVSV∆	1	0	0	1						1	8	1
1340	37	Immunogenicity	Adults	LASV GP IgG		0	1	Malkin 2023	United States	1	Randomized Clinical Trials	RCT-I	Recombinant viral vector	40	Binary outcomes	Seroconversion rate	IV (JOSIAH)	IV		28	0-30	18-40,41-60,>=61								18-40	41-60	>=61	No	Both	Group 1	2x10^4 pfu	rVSV∆	1	0	0	1						6	8	0
1340	38	Immunogenicity	Adults	LASV GP IgG		0	1	Malkin 2023	United States	1	Randomized Clinical Trials	RCT-I	Recombinant viral vector	40	Binary outcomes	Seroconversion rate	IV (JOSIAH)	IV		28	0-30	18-40,41-60,>=61								18-40	41-60	>=61	No	Both	Group 2	2x10^5 pfu	rVSV∆	1	0	0	1						7	8	0
1340	39	Immunogenicity	Adults	LASV GP IgG		0	1	Malkin 2023	United States	1	Randomized Clinical Trials	RCT-I	Recombinant viral vector	40	Binary outcomes	Seroconversion rate	IV (JOSIAH)	IV		28	0-30	18-40,41-60,>=61								18-40	41-60	>=61	No	Both	Group 3	2x10^6 pfu	rVSV∆	1	0	0	1						8	8	0
1340	40	Immunogenicity	Adults	LASV GP IgG		0	1	Malkin 2023	United States	1	Randomized Clinical Trials	RCT-I	Recombinant viral vector	40	Binary outcomes	Seroconversion rate	IV (JOSIAH)	IV		28	0-30	18-40,41-60,>=61								18-40	41-60	>=61	No	Both	Group 4	2x10^7 pfu	rVSV∆	1	0	0	1						15	15	0
1340	29	Safety	Adults			0	1	Malkin 2023	United States	1	Randomized Clinical Trials	RCT-I	Recombinant viral vector	40	AEFI outcomes	Arthralgia	NR	NR		3.1	0-30	18-40,41-60,>=61								18-40	41-60	>=61	No	Both	Group 2	2x10^5 pfu	rVSV∆	1	0	0	1						1	8	0
1340	30	Safety	Adults			0	1	Malkin 2023	United States	1	Randomized Clinical Trials	RCT-I	Recombinant viral vector	40	AEFI outcomes	Arthralgia	NR	NR		2.3	0-30	18-40,41-60,>=61								18-40	41-60	>=61	No	Both	Group 4,Group 5	2x10^7 pfu	rVSV∆	1	0	0	1						9	18	0
1340	31	Safety	Adults			0	1	Malkin 2023	United States	1	Randomized Clinical Trials	RCT-I	Recombinant viral vector	40	AEFI outcomes	Arthralgia	NR	NR		2.1	0-30	18-40,41-60,>=61								18-40	41-60	>=61	No	Both	Group 3	2x10^6 pfu	rVSV∆	1	0	0	1						4	8	0
1340	32	Safety	Adults			0/42	2	Malkin 2023	United States	1	Randomized Clinical Trials	RCT-I	Recombinant viral vector	40	AEFI outcomes	Arthralgia	NR	NR		2.6	0-30	18-40,41-60,>=61								18-40	41-60	>=61	No	Both	Group 5	2x10^7 pfu	rVSV∆	1	0	0	1						0	9	1
1211	1	Immunogenicity	Adults	ELISA		0	0	Tschismarov R. 2023	Belgium	1	Randomized Clinical Trials	RCT-I	Viral vector	48	Continous outcomes	IgG	IV (JOSIAH)	IV		0	0-30	18-40,41-60								18-40	41-60		No	Both	Group 1	2 × 10 4 TCID50	MV-LASV	1	0	0	1	EU/ml	1,214285714	GMT(95%CI)	6.8([5.1-8.9])	5.6([3.6-8.5])		21
1211	2	Immunogenicity	Adults	ELISA		0	1	Tschismarov R. 2023	Belgium	1	Randomized Clinical Trials	RCT-I	Viral vector	48	Continous outcomes	IgG	IV (JOSIAH)	IV		14	0-30	18-40,41-60								18-40	41-60		No	Both	Group 1	2 × 10 4 TCID50	MV-LASV	1	0	0	1	EU/ml	1,280701754	GMT(95%CI)	7.3([5.7-9.4])	5.7([3.9-8.3])		21
1211	3	Immunogenicity	Adults	ELISA		0	1	Tschismarov R. 2023	Belgium	1	Randomized Clinical Trials	RCT-I	Viral vector	48	Continous outcomes	IgG	IV (JOSIAH)	IV		28	0-30	18-40,41-60								18-40	41-60		No	Both	Group 1	2 × 10 4 TCID50	MV-LASV	1	0	0	1	EU/ml	1,046875	GMT(95%CI)	6.7([5-8.9])	6.4([4.1-0])		21
1211	4	Immunogenicity	Adults	ELISA		0/28	2	Tschismarov R. 2023	Belgium	1	Randomized Clinical Trials	RCT-I	Viral vector	48	Continous outcomes	IgG	IV (JOSIAH)	IV		42	31-180	18-40,41-60								18-40	41-60		No	Both	Group 1	2 × 10 4 TCID50	MV-LASV	1	0	0	1	EU/ml	10,31147541	GMT(95%CI)	62.9([38.2-103.8])	6.1([2.9-12.9])		21
1211	5	Immunogenicity	Adults	ELISA		0/28	2	Tschismarov R. 2023	Belgium	1	Randomized Clinical Trials	RCT-I	Viral vector	48	Continous outcomes	IgG	IV (JOSIAH)	IV		56	31-180	18-40,41-60								18-40	41-60		No	Both	Group 1	2 × 10 4 TCID50	MV-LASV	1	0	0	1	EU/ml	6,709677419	GMT(95%CI)	41.6([25.1-68.9])	6.2([2.9-13.5])		21
1211	6	Immunogenicity	Adults	ELISA		0/28	2	Tschismarov R. 2023	Belgium	1	Randomized Clinical Trials	RCT-I	Viral vector	48	Continous outcomes	IgG	IV (JOSIAH)	IV		182	181-280	18-40,41-60								18-40	41-60		No	Both	Group 1	2 × 10 4 TCID50	MV-LASV	1	0	0	1	EU/ml	2,682539683	GMT(95%CI)	16.9([10.5-27.1])	6.3([3.1-12.7])		21
1211	7	Immunogenicity	Adults	ELISA		0/28	2	Tschismarov R. 2023	Belgium	1	Randomized Clinical Trials	RCT-I	Viral vector	48	Continous outcomes	IgG	IV (JOSIAH)	IV		356	281-365	18-40,41-60								18-40	41-60		No	Both	Group 1	2 × 10 4 TCID50	MV-LASV	1	0	0	1	EU/ml	1,647887324	GMT(95%CI)	11.7([7.8-17.5])	7.1([3.9-13])		21
1211	8	Immunogenicity	Adults	ELISA		0	0	Tschismarov R. 2023	Belgium	1	Randomized Clinical Trials	RCT-I	Viral vector	48	Continous outcomes	IgG	IV (JOSIAH)	IV		0	0-30	18-40,41-60								18-40	41-60		No	Both	Group 2	1 × 10 5 TCID50	MV-LASV	1	0	0	1	EU/ml	1,107142857	GMT(95%CI)	6.2([4.6-8.3])	5.6([3.6-8.5])		19
1211	9	Immunogenicity	Adults	ELISA		0	1	Tschismarov R. 2023	Belgium	1	Randomized Clinical Trials	RCT-I	Viral vector	48	Continous outcomes	IgG	IV (JOSIAH)	IV		14	0-30	18-40,41-60								18-40	41-60		No	Both	Group 2	1 × 10 5 TCID50	MV-LASV	1	0	0	1	EU/ml	1,01754386	GMT(95%CI)	5.8([4.5-7.6])	5.7([3.9-8.3])		19
1211	10	Immunogenicity	Adults	ELISA		0	1	Tschismarov R. 2023	Belgium	1	Randomized Clinical Trials	RCT-I	Viral vector	48	Continous outcomes	IgG	IV (JOSIAH)	IV		28	0-30	18-40,41-60								18-40	41-60		No	Both	Group 2	1 × 10 5 TCID50	MV-LASV	1	0	0	1	EU/ml	1,125	GMT(95%CI)	7.2([5.3-9.7])	6.4([4.1-10])		19
1211	11	Immunogenicity	Adults	ELISA		0/28	2	Tschismarov R. 2023	Belgium	1	Randomized Clinical Trials	RCT-I	Viral vector	48	Continous outcomes	IgG	IV (JOSIAH)	IV		42	31-180	18-40,41-60								18-40	41-60		No	Both	Group 2	1 × 10 5 TCID50	MV-LASV	1	0	0	1	EU/ml	23,91803279	GMT(95%CI)	145.9([87.4-243.8])	6.1([2.9-12.9])		19
1211	12	Immunogenicity	Adults	ELISA		0/28	2	Tschismarov R. 2023	Belgium	1	Randomized Clinical Trials	RCT-I	Viral vector	48	Continous outcomes	IgG	IV (JOSIAH)	IV		56	31-180	18-40,41-60								18-40	41-60		No	Both	Group 2	1 × 10 5 TCID50	MV-LASV	1	0	0	1	EU/ml	16,61290323	GMT(95%CI)	103([60.5-175.3])	6.2([2.9-13.5])		19
1211	13	Immunogenicity	Adults	ELISA		0/28	2	Tschismarov R. 2023	Belgium	1	Randomized Clinical Trials	RCT-I	Viral vector	48	Continous outcomes	IgG	IV (JOSIAH)	IV		182	181-280	18-40,41-60								18-40	41-60		No	Both	Group 2	1 × 10 5 TCID50	MV-LASV	1	0	0	1	EU/ml	5,682539683	GMT(95%CI)	35.8([22-58])	6.3([3.1-12.7])		19
1211	14	Immunogenicity	Adults	ELISA		0/28	2	Tschismarov R. 2023	Belgium	1	Randomized Clinical Trials	RCT-I	Viral vector	48	Continous outcomes	IgG	IV (JOSIAH)	IV		356	281-365	18-40,41-60								18-40	41-60		No	Both	Group 2	1 × 10 5 TCID50	MV-LASV	1	0	0	1	EU/ml	2,084507042	GMT(95%CI)	14.8([9.8-22.5])	7.1([3.9-13])		19
1211	15	Immunogenicity	Adults	ELISA		0	0	Tschismarov R. 2023	Belgium	1	Randomized Clinical Trials	RCT-I	Viral vector	48	Continous outcomes	IgM	IV (JOSIAH)	IV		0	0-30	18-40,41-60								18-40	41-60		No	Both	Group 1	2 × 10 4 TCID50	MV-LASV	1	0	0	1	EU/ml	1	GMT	5	5		21
1211	16	Immunogenicity	Adults	ELISA		0	1	Tschismarov R. 2023	Belgium	1	Randomized Clinical Trials	RCT-I	Viral vector	48	Continous outcomes	IgM	IV (JOSIAH)	IV		14	0-30	18-40,41-60								18-40	41-60		No	Both	Group 1	2 × 10 4 TCID50	MV-LASV	1	0	0	1	EU/ml	1,012345679	GMT(95%CI)	8.2([4.2-16.1])	8.1([2.9-22.8])		21
1211	17	Immunogenicity	Adults	ELISA		0	1	Tschismarov R. 2023	Belgium	1	Randomized Clinical Trials	RCT-I	Viral vector	48	Continous outcomes	IgM	IV (JOSIAH)	IV		28	0-30	18-40,41-60								18-40	41-60		No	Both	Group 1	2 × 10 4 TCID50	MV-LASV	1	0	0	1	EU/ml	1,54	GMT(95%CI)	7.7([5.6-10.5])	5([3.1-8])		21
1211	18	Immunogenicity	Adults	ELISA		0/28	2	Tschismarov R. 2023	Belgium	1	Randomized Clinical Trials	RCT-I	Viral vector	48	Continous outcomes	IgM	IV (JOSIAH)	IV		42	31-180	18-40,41-60								18-40	41-60		No	Both	Group 1	2 × 10 4 TCID50	MV-LASV	1	0	0	1	EU/ml	2,58	GMT(95%CI)	12.9([6.1-27])	5([1.7-15.1])		21
1211	19	Immunogenicity	Adults	ELISA		0/28	2	Tschismarov R. 2023	Belgium	1	Randomized Clinical Trials	RCT-I	Viral vector	48	Continous outcomes	IgM	IV (JOSIAH)	IV		56	31-180	18-40,41-60								18-40	41-60		No	Both	Group 1	2 × 10 4 TCID50	MV-LASV	1	0	0	1	EU/ml	1,76	GMT(95%CI)	8.8([5.6-13.8])	5([2.5-10])		21
1211	20	Immunogenicity	Adults	ELISA		0/28	2	Tschismarov R. 2023	Belgium	1	Randomized Clinical Trials	RCT-I	Viral vector	48	Continous outcomes	IgM	IV (JOSIAH)	IV		182	181-280	18-40,41-60								18-40	41-60		No	Both	Group 1	2 × 10 4 TCID50	MV-LASV	1	0	0	1	EU/ml	1,68	GMT(95%CI)	8.4([5.1-13.9])	5([2.3-10.7])		21
1211	21	Immunogenicity	Adults	ELISA		0/28	2	Tschismarov R. 2023	Belgium	1	Randomized Clinical Trials	RCT-I	Viral vector	48	Continous outcomes	IgM	IV (JOSIAH)	IV		356	281-365	18-40,41-60								18-40	41-60		No	Both	Group 1	2 × 10 4 TCID50	MV-LASV	1	0	0	1	EU/ml	1,24	GMT(95%CI)	6.2([4.7-8.3])	5([3.3-7.7])		21
1211	22	Immunogenicity	Adults	ELISA		0	0	Tschismarov R. 2023	Belgium	1	Randomized Clinical Trials	RCT-I	Viral vector	48	Continous outcomes	IgM	IV (JOSIAH)	IV		0	0-30	18-40,41-60								18-40	41-60		No	Both	Group 2	1 × 10 5 TCID50	MV-LASV	1	0	0	1	EU/ml	1	GMT	5	5		19
1211	23	Immunogenicity	Adults	ELISA		0	1	Tschismarov R. 2023	Belgium	1	Randomized Clinical Trials	RCT-I	Viral vector	48	Continous outcomes	IgM	IV (JOSIAH)	IV		14	0-30	18-40,41-60								18-40	41-60		No	Both	Group 2	1 × 10 5 TCID50	MV-LASV	1	0	0	1	EU/ml	1,135802469	GMT(95%CI)	9.2([4.5-18.7])	8.1([2.9-22.8])		19
1211	24	Immunogenicity	Adults	ELISA		0	1	Tschismarov R. 2023	Belgium	1	Randomized Clinical Trials	RCT-I	Viral vector	48	Continous outcomes	IgM	IV (JOSIAH)	IV		28	0-30	18-40,41-60								18-40	41-60		No	Both	Group 2	1 × 10 5 TCID50	MV-LASV	1	0	0	1	EU/ml	1	GMT(95%CI)	5([3.6-6.9])	5([3.1-8])		19
1211	25	Immunogenicity	Adults	ELISA		0/28	2	Tschismarov R. 2023	Belgium	1	Randomized Clinical Trials	RCT-I	Viral vector	48	Continous outcomes	IgM	IV (JOSIAH)	IV		42	31-180	18-40,41-60								18-40	41-60		No	Both	Group 2	1 × 10 5 TCID50	MV-LASV	1	0	0	1	EU/ml	2,18	GMT(95%CI)	10.9([5.1-23.2])	5([1.7-15.1])		19
1211	26	Immunogenicity	Adults	ELISA		0/28	2	Tschismarov R. 2023	Belgium	1	Randomized Clinical Trials	RCT-I	Viral vector	48	Continous outcomes	IgM	IV (JOSIAH)	IV		56	31-180	18-40,41-60								18-40	41-60		No	Both	Group 2	1 × 10 5 TCID50	MV-LASV	1	0	0	1	EU/ml	1,18	GMT(95%CI)	5.9([3.6-9.4])	5([2.5-10])		19
1211	27	Immunogenicity	Adults	ELISA		0/28	2	Tschismarov R. 2023	Belgium	1	Randomized Clinical Trials	RCT-I	Viral vector	48	Continous outcomes	IgM	IV (JOSIAH)	IV		182	181-280	18-40,41-60								18-40	41-60		No	Both	Group 2	1 × 10 5 TCID50	MV-LASV	1	0	0	1	EU/ml	1,48	GMT(95%CI)	7.4([4.4-12.4])	5([2.3-10.7])		19
1211	28	Immunogenicity	Adults	ELISA		0/28	2	Tschismarov R. 2023	Belgium	1	Randomized Clinical Trials	RCT-I	Viral vector	48	Continous outcomes	IgM	IV (JOSIAH)	IV		356	281-365	18-40,41-60								18-40	41-60		No	Both	Group 2	1 × 10 5 TCID50	MV-LASV	1	0	0	1	EU/ml	1	GMT(95%CI)	5([3.7-6.7])	5([3.3-7.7])		19
1340	41	Immunogenicity	Adults			0	1	Malkin 2023	United States	1	Randomized Clinical Trials	RCT-I	Recombinant viral vector	40	Continous outcomes	IgG	Not specified	Not		1	0-30	41-60,>=61									41-60	>=61	No	Both	Group 1	2x104 pfu	rVSV∆	0	0	0	1			Median(IQR)	1([1-82.6])
1340	42	Immunogenicity	Adults			0	1	Malkin 2023	United States	1	Randomized Clinical Trials	RCT-I	Recombinant viral vector	40	Continous outcomes	IgG	Not specified	Not		8	0-30	41-60,>=61									41-60	>=61	No	Both	Group 1	2x104 pfu	rVSV∆	0	0	0	1			Median(IQR)	1([1-3.1])
1340	43	Immunogenicity	Adults			0	1	Malkin 2023	United States	1	Randomized Clinical Trials	RCT-I	Recombinant viral vector	40	Continous outcomes	IgG	Not specified	Not		29	0-30	41-60,>=61									41-60	>=61	No	Both	Group 1	2x104 pfu	rVSV∆	0	0	0	1			Median(IQR)	954([120-1118])
1340	44	Immunogenicity	Adults			0	1	Malkin 2023	United States	1	Randomized Clinical Trials	RCT-I	Recombinant viral vector	40	Continous outcomes	IgG	Not specified	Not		85	31-180	41-60,>=61									41-60	>=61	No	Both	Group 1	2x104 pfu	rVSV∆	0	0	0	1			Median(IQR)	2949([1736-3652])
1340	45	Immunogenicity	Adults			0	1	Malkin 2023	United States	1	Randomized Clinical Trials	RCT-I	Recombinant viral vector	40	Continous outcomes	IgG	Not specified	Not		169	31-180	41-60,>=61									41-60	>=61	No	Both	Group 1	2x104 pfu	rVSV∆	0	0	0	1			Median(IQR)	1378([1144.6-1652.4])
1340	46	Immunogenicity	Adults			0	1	Malkin 2023	United States	1	Randomized Clinical Trials	RCT-I	Recombinant viral vector	40	Continous outcomes	IgG	Not specified	Not		252	181-280	41-60,>=61									41-60	>=61	No	Both	Group 1	2x104 pfu	rVSV∆	0	0	0	1			Median(IQR)	690([514-846])
1340	47	Immunogenicity	Adults			0	1	Malkin 2023	United States	1	Randomized Clinical Trials	RCT-I	Recombinant viral vector	40	Continous outcomes	IgG	Not specified	Not		365	281-365	41-60,>=61									41-60	>=61	No	Both	Group 1	2x104 pfu	rVSV∆	0	0	0	1			Median(IQR)	667([482-882])
1340	48	Immunogenicity	Adults			0	1	Malkin 2023	United States	1	Randomized Clinical Trials	RCT-I	Recombinant viral vector	40	Continous outcomes	IgG	Not specified	Not		1	0-30	41-60,>=61									41-60	>=61	No	Both	Group 2	2x105 pfu	rVSV∆	0	0	0	1			Median(IQR)	1([1-3])
1340	49	Immunogenicity	Adults			0	1	Malkin 2023	United States	1	Randomized Clinical Trials	RCT-I	Recombinant viral vector	40	Continous outcomes	IgG	Not specified	Not		8	0-30	41-60,>=61									41-60	>=61	No	Both	Group 2	2x105 pfu	rVSV∆	0	0	0	1			Median(IQR)	1([1-3.5])
1340	50	Immunogenicity	Adults			0	1	Malkin 2023	United States	1	Randomized Clinical Trials	RCT-I	Recombinant viral vector	40	Continous outcomes	IgG	Not specified	Not		29	0-30	41-60,>=61									41-60	>=61	No	Both	Group 2	2x105 pfu	rVSV∆	0	0	0	1			Median(IQR)	364([320-447])
1340	51	Immunogenicity	Adults			0	1	Malkin 2023	United States	1	Randomized Clinical Trials	RCT-I	Recombinant viral vector	40	Continous outcomes	IgG	Not specified	Not		85	31-180	41-60,>=61									41-60	>=61	No	Both	Group 2	2x105 pfu	rVSV∆	0	0	0	1			Median(IQR)	1296.5([750-1784])
1340	52	Immunogenicity	Adults			0	1	Malkin 2023	United States	1	Randomized Clinical Trials	RCT-I	Recombinant viral vector	40	Continous outcomes	IgG	Not specified	Not		169	31-180	41-60,>=61									41-60	>=61	No	Both	Group 2	2x105 pfu	rVSV∆	0	0	0	1			Median(IQR)	825([404-1348])
1340	53	Immunogenicity	Adults			0	1	Malkin 2023	United States	1	Randomized Clinical Trials	RCT-I	Recombinant viral vector	40	Continous outcomes	IgG	Not specified	Not		252	181-280	41-60,>=61									41-60	>=61	No	Both	Group 2	2x105 pfu	rVSV∆	0	0	0	1			Median(IQR)	577.6([251-919])
1340	54	Immunogenicity	Adults			0	1	Malkin 2023	United States	1	Randomized Clinical Trials	RCT-I	Recombinant viral vector	40	Continous outcomes	IgG	Not specified	Not		365	281-365	41-60,>=61									41-60	>=61	No	Both	Group 2	2x105 pfu	rVSV∆	0	0	0	1			Median(IQR)	760([303-1355])
1340	55	Immunogenicity	Adults			0	1	Malkin 2023	United States	1	Randomized Clinical Trials	RCT-I	Recombinant viral vector	40	Continous outcomes	IgG	Not specified	Not		1	0-30	41-60,>=61									41-60	>=61	No	Both	Group 3	2x106 pfu	rVSV∆	0	0	0	1			Median(IQR)	1([1-3.5])
1340	56	Immunogenicity	Adults			0	1	Malkin 2023	United States	1	Randomized Clinical Trials	RCT-I	Recombinant viral vector	40	Continous outcomes	IgG	Not specified	Not		8	0-30	41-60,>=61									41-60	>=61	No	Both	Group 3	2x106 pfu	rVSV∆	0	0	0	1			Median(IQR)	1([1-3.5])
1340	57	Immunogenicity	Adults			0	1	Malkin 2023	United States	1	Randomized Clinical Trials	RCT-I	Recombinant viral vector	40	Continous outcomes	IgG	Not specified	Not		29	0-30	41-60,>=61									41-60	>=61	No	Both	Group 3	2x106 pfu	rVSV∆	0	0	0	1			Median(IQR)	816([670-953])
1340	58	Immunogenicity	Adults			0	1	Malkin 2023	United States	1	Randomized Clinical Trials	RCT-I	Recombinant viral vector	40	Continous outcomes	IgG	Not specified	Not		85	31-180	41-60,>=61									41-60	>=61	No	Both	Group 3	2x106 pfu	rVSV∆	0	0	0	1			Median(IQR)	3218([2554-5076])
1340	59	Immunogenicity	Adults			0	1	Malkin 2023	United States	1	Randomized Clinical Trials	RCT-I	Recombinant viral vector	40	Continous outcomes	IgG	Not specified	Not		169	31-180	41-60,>=61									41-60	>=61	No	Both	Group 3	2x106 pfu	rVSV∆	0	0	0	1			Median(IQR)	1005([888-2815])
1340	60	Immunogenicity	Adults			0	1	Malkin 2023	United States	1	Randomized Clinical Trials	RCT-I	Recombinant viral vector	40	Continous outcomes	IgG	Not specified	Not		252	181-280	41-60,>=61									41-60	>=61	No	Both	Group 3	2x106 pfu	rVSV∆	0	0	0	1			Median(IQR)	728([400-1975])
1340	61	Immunogenicity	Adults			0	1	Malkin 2023	United States	1	Randomized Clinical Trials	RCT-I	Recombinant viral vector	40	Continous outcomes	IgG	Not specified	Not		365	281-365	41-60,>=61									41-60	>=61	No	Both	Group 3	2x106 pfu	rVSV∆	0	0	0	1			Median(IQR)	705([423-1246])
1340	62	Immunogenicity	Adults			0	1	Malkin 2023	United States	1	Randomized Clinical Trials	RCT-I	Recombinant viral vector	40	Continous outcomes	IgG	Not specified	Not		1	0-30	41-60,>=61									41-60	>=61	No	Both	Group 4	2x107 pfu	rVSV∆	0	0	0	1			Median(IQR)	1([1-1])
1340	63	Immunogenicity	Adults			0	1	Malkin 2023	United States	1	Randomized Clinical Trials	RCT-I	Recombinant viral vector	40	Continous outcomes	IgG	Not specified	Not		8	0-30	41-60,>=61									41-60	>=61	No	Both	Group 4	2x107 pfu	rVSV∆	0	0	0	1			Median(IQR)	1([1-1])
1340	64	Immunogenicity	Adults			0	1	Malkin 2023	United States	1	Randomized Clinical Trials	RCT-I	Recombinant viral vector	40	Continous outcomes	IgG	Not specified	Not		29	0-30	41-60,>=61									41-60	>=61	No	Both	Group 4	2x107 pfu	rVSV∆	0	0	0	1			Median(IQR)	537([537-713])
1340	65	Immunogenicity	Adults			0	1	Malkin 2023	United States	1	Randomized Clinical Trials	RCT-I	Recombinant viral vector	40	Continous outcomes	IgG	Not specified	Not		85	31-180	41-60,>=61									41-60	>=61	No	Both	Group 4	2x107 pfu	rVSV∆	0	0	0	1			Median(IQR)	1509([944-4173])
1340	66	Immunogenicity	Adults			0	1	Malkin 2023	United States	1	Randomized Clinical Trials	RCT-I	Recombinant viral vector	40	Continous outcomes	IgG	Not specified	Not		169	31-180	41-60,>=61									41-60	>=61	No	Both	Group 4	2x107 pfu	rVSV∆	0	0	0	1			Median(IQR)	804([531-2090])
1340	67	Immunogenicity	Adults			0	1	Malkin 2023	United States	1	Randomized Clinical Trials	RCT-I	Recombinant viral vector	40	Continous outcomes	IgG	Not specified	Not		252	181-280	41-60,>=61									41-60	>=61	No	Both	Group 4	2x107 pfu	rVSV∆	0	0	0	1			Median(IQR)	576([576-947])
1340	68	Immunogenicity	Adults			0	1	Malkin 2023	United States	1	Randomized Clinical Trials	RCT-I	Recombinant viral vector	40	Continous outcomes	IgG	Not specified	Not		365	281-365	41-60,>=61									41-60	>=61	No	Both	Group 4	2x107 pfu	rVSV∆	0	0	0	1			Median(IQR)	788([514-934])
[truncated: 16 more columns]
