# Supplementary material for: Efficacy, safety, and immunogenicity of Lassa fever vaccines: A living systematic review and landscape analysis of vaccine candidates
Source: PLoS One. 2025 Dec 17;20(12):e0338128. doi: 10.1371/journal.pone.0338128 (PMC12711090; doi:10.1371/journal.pone.0338128)
Supplement: S4 File — (XLSX) [file pone.0338128.s004.xlsx]

## Sheet: Hoja1
Variable name	Variable definition	Variable type	Categories
record_id	REDCap ID of the study	ID
redcap_repeat_instance	REDCap outcome instance	ID
outcome_Type	Outcome Type	Categorical	Safety Effectiveness/efficacy Immunogenicity
outcome_subject	Vaccinated population	Categorical	Adults Children/adolescent Pregnant subject Neonates (pregnant subject babies)
out_a03_e	Assay	Text
exposed_arm_schedule	Schedule	Text
n_shots	Number of doses	Continuos
author	Main author	Text
country	Country	Categorical
country_n	Number of different countries	Continuos
design	Study Design	Categorical	Non Randomized Studies Randomized Clinical Trials
design_short	RCT Phase	Categorical	RCT-I RCT-II RCT-III
platform_exposed	Vaccine platform	Text
total_vac_clinical	Total patients exposed to the vaccination	Continuos
outcome_subtype	Subcategorization of Outcome	Categorical	AEFI outcomes SAEs outcomes Binary outcomes Continous outcomes
outcome	Outcome category	Categorical	Multiple categories
linajes	Lineages	Categorical	NR Not specified IV (JOSIAH)
linajes_short	Lineages (abbreviation)	Categorical	NR Not IV
days_to_outcome	Days to outcome	Continuos
days_to_outcome_cat	Days to outcome (categorized)	Categorical	0-30 31-180 181-365 366-760 NR
age_interval	Age (categorized)	Categorical	18-40 41-60 >=61
pop_Adult1_label	Age interval for Adults (18y-40y)	Categorical	18-40
pop_Adult2_label	Age interval for Adults (41y-60y)	Categorical	41-60
pop_Adult3_label	Age interval for Adults (>60y)	Categorical	>=61
seropositivity_basal	Baseline seropositivity	Categorical	Yes No All/NR
gender	Gender	Categorical	Male Female Both
group	Independent exposed arms considered	Categorical	Multiple categories
exposed_arm_dosage	Dosage	Text
vaccine_short	Product	Categorical	Multiple categories
meta_comparator_placebo	Comparator - Placebo/No intervention	Categorical	0 (No) 1 (Yes)
meta_comparator_non_lassa_vac	Comparator - Non Lassa vaccine	Categorical	0 (No) 1 (Yes)
meta_comparator_lassa_vac	Comparator - Another Lassa vaccine	Categorical	0 (No) 1 (Yes)
meta_comparator_none	Comparator - No comparator	Categorical	0 (No) 1 (Yes)
continous_outcome_unit	Outcome unit	Text
Risk_ratio	Antibody Ratio	Continuos
unit_expose	Measure	Categorical	Multiple categories
value_expose	Vaccinated Value	Text
value_non.expose	Comparator Value	Text
exp_eventos	Total events in exposed group	Continuos
exp_total	Total vaccinated in exposed group	Continuos
comp_eventos	Total events in comparator group	Continuos
comp_total	Total vaccinated in comparator group	Continuos
p_exp	Proportion of events	Continuos
Comparative_measure	Effect measure type	Categorical	HR RR
TE	Treatment Effect	Continuos
comparative_measure_dico_tabla	Effect measure	Continuos
SE_TE	Standard deviation of treatment effect	Continuos
meta_analisis_pop	Outcome included in metanalysis	Categorical	0 (No) 1 (Yes)
meta_safety_no_comp	Outcome included in Safety outcomes – No comparator metanalysis	Categorical	0 (No) 1 (Yes)
meta_safety_comp	Outcome included in Safety outcomes – Comparator metanalysis	Categorical	0 (No) 1 (Yes)
meta_efficacy_comp	Outcome included in Efficacy outcomes – Comparador metanalysis	Categorical	0 (No) 1 (Yes)
meta_inmuno_binary_no_comp	Outcome included in Inmunogenicity binary outcomes – No comparator metanalysis	Categorical	0 (No) 1 (Yes)
meta_inmuno_binary_comp	Outcome included in Inmunogenicity binary outcomes – Comparator metanalysis	Categorical	0 (No) 1 (Yes)
meta_inmuno_cont_no_comp	Outcome included in Inmunogenicity continous outcomes – No comparator metanalysis	Categorical	0 (No) 1 (Yes)
meta_inmuno_cont_comp	Outcome included in Inmunogenicity continous outcomes – Comparator metanalysis	Categorical	0 (No) 1 (Yes)
n_total_MA_no_comp	Total sample size for non comparative metanalysis	Continuos
n_total_MA_comp	Total sample size for comparative metanalysis	Continuos
